# Supplementary material for: A Multimethodological Characterization of Cannabis sativa L. Inflorescences from Seven Dioecious Cultivars Grown in Italy: The Effect of Different Harvesting Stages
Source: Molecules. 2021 May 14;26(10):2912. doi: 10.3390/molecules26102912 (PMC8156653; doi:10.3390/molecules26102912)
Supplement: Supplementary file 1 [file molecules-26-02912-s001.zip]

Archive with 1 entries (1 files):
- molecules-1204964-supplementary.pdf
